# Supplementary material for: Homotypic interactions between SLAMF1 receptors on innate T cells and neutrophils regulate killing of fungi
Source: PLoS Pathog. 2026 May 28;22(5):e1014282. doi: 10.1371/journal.ppat.1014282 (PMC13229365; doi:10.1371/journal.ppat.1014282)
Supplement: S1 Data — (XLSX) [file ppat.1014282.s006.xlsx]

## Sheet: Figure 1 - Panel A
	WT	Days survived post challenge		SLAMF1 KO	Days survived post challenge
	Mouse 1	21		Mouse 1	10
	Mouse 2	22		Mouse 2	10
	Mouse 3	23		Mouse 3	10
	Mouse 4	24		Mouse 4	10
	Mouse 5	25		Mouse 5	11
	Mouse 6	26		Mouse 6	11
	Mouse 7	26		Mouse 7	12
	Mouse 8	27		Mouse 8	12
	Mouse 9	28		Mouse 9	13
	Mouse 10	31		Mouse 10	14
	Mouse 11	12		Mouse 11	14
	Mouse 12	19		Mouse 12	15
	Mouse 13	20
	Mouse 14	27
	Mouse 15	28
	Mouse 16	31

## Sheet: Figure 1 - Panel B
	CFU Lung
	WT	SLAMF1 KO
	18200	3620000
	33400	16000000
	1200	9600000
	1400	4800000
	20200	20200000
	9600	24400000
	13400	3200000
	800	33600000
	18000	42400000
	600	10000000
	400
	200

## Sheet: Figure 1 - Panel C
		PMNs % Killing							Monocytes % Killing
	WT	26.6	26.1	27.9	27			WT	47.3	48.2	47.2	53.6
	SLAMF1 KO	17	16.7	19.3	17.3	19.4		SLAMF1 KO	22	24.8	25.8	24.8	22

## Sheet: Figure 1 - Panel D
		ROS MFI
		PMNs					Monocytes					AMs
	WT	435000	377560	345696	388892		66801	84485	88894			771000	723000	662000	784000	385000
	SLAMF1 KO	371367	176915	3280011	270098	300004	47278	28021	66500	49364	63341	273205	1050000	761000	500000	203407
		NO MFI
		PMNs					Monocytes					AMs
	WT	677000	479000	550000	532000	538000	268831	181253	202487	192540	221086	753000	630000	730000	735000	592000
	SLAMF1 KO	153710	162009	166908	187420	189160	89275	83012	83203	92497	72349	557000	688000	658000	517000	568000

## Sheet: Figure 1 - Panel E
		CFU
	Yeast alone	895000	830000	675000	650000	875000	750000	900000	835000
	WT Neutrophils	250000	130000	345000	385000	85000	75000	25000
	SLAMF1 KO Neutrophils	35000	125000	25000	20000	170000	220000	10000	320000

## Sheet: Figure 1 - Panel F
		CFU
	Yeast alone	37400	32200	41600	36200	36800	35400	32800	28600
	WT Monocytes	22400	30400	20400	31500	38200	23400	34000	29200
	SLAMF1 KO Monocytes	31000	33800	34000	31100	35200	31200	25200

## Sheet: Figure 2 - Panel A
		Leukocyte SLAMF1 MFI
		CD4+ T cells					TCRγδ T cells					Monocyte					MAIT
	WT	77.8	72.1	86	73.5	70.2	101	87	91.4	97.5	90.7	3854	4704	3817	3838	3283	87.8	81	83.2	80.9	88
	SLAMF1 KO	17.8	18.4	24	15.9	21.6	41.9	18.5	26	38.5		2013	3288	3366	3207	2546	34.9	37.7	39.8	37.6	41.7

## Sheet: Figure 2 - Panel C
		CFU
	Yeast alone	27400	20200	29000	17600	34000	29800	34000	30600
	Yeast, Neutrophils	18800	19800	18600	23200	23800	28200	25200	18600
	Yeast, Neutrophils, CD4	12700	14500	13100	16800	21600	18600	16400	13400

## Sheet: Figure 2 - Panel D
		CFU
	Yeast alone	24000	40800	21700	31800	37400	27600	28000	43200
	Yeast, Neutrophils	19000	16600	23600	16400	21600	21600	19800	30800
	Yeast, Neutrophils, TCRγδ	8200	14200	19300	10200	14000	21500	14800

## Sheet: Figure 2 - Panel E
		CFU
	Yeast alone	39000	33800	38200	44800	51000	13900	38000	29800
	Yeast, Neutrophils	18600	14600	13100	26500	20900	23400	19100	19700
	Yeast, Neutrophils, Monocytes	14100	16900	9700	9600	7900	9000	13300	15600

[truncated: 20 more sheets: Figure 3 - Panel B, Figure 3 - Panel C, Figure 3 - Panel D, Figure 3 - Panel E, Figure 4 - Panel A, Figure 4 - Panel C, S1 to Fig1 - Panel A, S1 to Fig1 - Panel B, S2 to Fig2 - Panel A, S2 to Fig2 - Panel B, S2 to Fig2 - Panel C, S3 to Fig3 - Panel B, S3 to Fig3 - Panel C, S3 to Fig3 - Panel D, S3 to Fig3 - Panel E, S3 to Fig3 - Panel F, S3 to Fig3 - Panel G, S3 to Fig3 - Panel H, S4 to Fig4 - Panel A, S4 to Fig4 - Panel D]
